# Supplementary material for: Carboxymethyl β-Cyclodextrin Assistance for the 4-Nitrophenol Reduction Using Cobalt-Based Layered Double Hydroxides
Source: Int J Mol Sci. 2024 Jun 9;25(12):6390. doi: 10.3390/ijms25126390 (PMC11203548; doi:10.3390/ijms25126390)
Supplement: Supplementary file 1 [file ijms-25-06390-s001.zip]

Archive with 1 entries (1 files):
- ijms-2979833-supplementary.pdf
